# Supplementary material for: Arctic and Antarctic forcing of ocean interior warming during the last deglaciation
Source: Sci Rep. 2023 Dec 16;13:22410. doi: 10.1038/s41598-023-49435-0 (PMC10725493; doi:10.1038/s41598-023-49435-0)
Supplement: Supplementary file 1 — Supplementary Information 1. [file 41598_2023_49435_MOESM1_ESM.xlsx]

## Sheet: Read me
Arctic and Antarctic forcing of ocean interior warming during the last deglaciation
Joseph A. Stewart 1, Laura F. Robinson 1, James W. B. Rae 2, Andrea Burke 2, Tianyu Chen 1,3, Tao Li 1,3, Maria Luiza de Carvalho Ferreira 1, Daniel J. Fornari 4
1 School of Earth Sci. Univ. of Bristol, Queens Road, Bristol, BS8 1RJ, UK
2 Earth & Environmental Sci., Univ. of St Andrews, Bute Building, KY16 9TS
3 School of Earth Sciences and Engineering, Nanjing University, Nanjing 210023, China
4 Woods Hole Oceanographic Institution, MA, USA
New deglacial cold-water Li/Mg temperature records from East Equatorial Pacific and Equatorial Atlantic, Burdwood Bank, and Sars/Interim sites. Published U-series dates for all samples are included (1-6). Conversion to temperature follows (7) (Li/Mg = 5.42 exp(−0.050×T(°C)).
References
1. T. Chen et al., Synchronous centennial abrupt events in the ocean and atmosphere during the last deglaciation. Science 349, 1537-1541 (2015).
2. A. R. Margolin et al., Temporal and spatial distributions of cold-water corals in the Drake Passage: Insights from the last 35,000 years. Deep Sea Research Part II: Topical Studies in Oceanography 99, 237-248 (2014).
3. T. Li et al., Rapid shifts in circulation and biogeochemistry of the Southern Ocean during deglacial carbon cycle events. Science Advances, eabb3807 (2020).
4. A. Burke, L. F. Robinson, The Southern Ocean’s Role in Carbon Exchange During the Last Deglaciation. Science 335, 557-561 (2012).
5. T. Chen et al., Persistently well-ventilated intermediate-depth ocean through the last deglaciation. Nature Geoscience 13, 733-738 (2020).
6. J. A. Stewart et al., Productivity and Dissolved Oxygen Controls on the Southern Ocean Deep-Sea Benthos During the Antarctic Cold Reversal. Paleoceanography and Paleoclimatology 36, e2021PA004288 (2021).
7. J. A. Stewart et al., Refining trace metal temperature proxies in cold-water scleractinian and stylasterid corals. Earth and Planetary Science Letters 545, 116412 (2020).

## Sheet: Data
								Replicates	Replicates	Replicates	Replicates		Average	Average	Average		Average
Sample ID	Taxon	Site	Depth (m)	Lat (°N)	Long (°E)	Age (yrs BP)	2 σ	Li/Ca (µmol/mol)	Mg/Ca (mmol/mol)	Li/Mg (mmol/mol)	Seawater Temperature (°C)		Li/Ca (µmol/mol)	Mg/Ca (mmol/mol)	Li/Mg (mmol/mol)		Seawater Temperature (°C)
Eq. Atlantic intermediate
JC094-f0163enacsm001a	Enallopsammia	Eq. Atlantic-VEM	1578	10.753	-44.602	8962	37	9.03782	2.03135	4.44917	3.94755		9.20563	2.0611	4.46613		3.87147
								9.37344	2.09084	4.48309	3.79567
JC094-f0186carcs002	Caryophyllia	Eq. Atlantic-VAY	795	14.89	-48.153	10414	160	9.88574	2.29728	4.30323	4.61461		9.67655	2.22665	4.34717		4.41141
								9.46736	2.15603	4.39112	4.21025
JC094-f0160enapsm001b	Enallopsammia	Eq. Atlantic-VEM	1657	10.755	-44.602	10499	44	11.2983	2.43227	4.64516	3.08541		11.0685	2.35261	4.70688		2.82143
								10.8388	2.27296	4.76859	2.56089
JC094-f0161enacsm001c	Enallopsammia	Eq. Atlantic-VEM	1648	10.754	-44.603	10813	50	9.74456	2.01858	4.82742	2.31565		9.74456	2.01858	4.82742		2.31565
JC094-f0160enapsm001d	Enallopsammia	Eq. Atlantic-VEM	1657	10.755	-44.602	11358	68	11.981	2.63511	4.54668	3.51397		11.6628	2.87645	4.09267		5.61798
								11.3445	3.11778	3.63865	7.96964
JC094-f0052carcsm036L	Caryophyllia	Eq. Atlantic-EBA	973	9.22	-21.31	11400	104	9.71063	2.12395	4.57197	3.40305		9.66471	2.14584	4.50461		3.6999
								9.61878	2.16773	4.43725	4.00122
JC094-f0052carcsm037L	Caryophyllia	Eq. Atlantic-EBA	973	9.22	-21.31	11480	133	11.0694	2.67186	4.14296	5.37369		10.9651	2.58982	4.23691		4.92523
								10.8608	2.50778	4.33086	4.48661
JC094-f0160enansm001d	Enallopsammia	Eq. Atlantic-VEM	1657	10.755	-44.602	11742	53	11.2769	2.66069	4.23834	4.9185		11.5902	2.86714	4.05559		5.8
								11.9035	3.07358	3.87284	6.72215
JC094-f0160enapsm001c	Enallopsammia	Eq. Atlantic-VEM	1657	10.755	-44.602	12149	51	10.0146	2.26523	4.42102	4.07449		10.0146	2.26523	4.42102		4.07449
JC094-f0160enansm001a	Enallopsammia	Eq. Atlantic-VEM	1657	10.755	-44.602	12238	57	9.79708	2.29004	4.27813	4.73162		9.77599	2.26671	4.31321		4.56825
								9.75489	2.24338	4.3483	4.4062
JC094-f0160enansm001e	Enallopsammia	Eq. Atlantic-VEM	1657	10.755	-44.602	12291	150	13.5239	2.92543	4.62289	3.18152		12.3902	2.71164	4.56469		3.43493
								11.2566	2.49786	4.50648	3.69158
JC094-f0108carcs001	Caryophyllia	Eq. Atlantic-VEM	1296	10.741	-44.567	12468	196	8.60421	1.8502	4.65043	3.06272		10.1866	2.25571	4.5364		3.55925
								11.7689	2.66122	4.42237	4.06842
JC094-f0255enansm001	Enallopsammia	Eq. Atlantic-GRM	1544	15.422	-51.086	13972	93	10.9786	2.26112	4.85539	2.20012		10.3036	2.20857	4.66068		3.0187
								9.62866	2.15601	4.46596	3.87221
JC094-f0001carcs012	Caryophyllia	Eq. Atlantic-EBA	1080	9.216	-21.316	14289	153	9.1293	2.19287	4.16318	5.27633		9.1293	2.19287	4.16318		5.27633
JC094-f0047carcs023	Caryophyllia	Eq. Atlantic-EBA	1366	9.207	-21.3	14516	113	10.2414	2.49679	4.10184	5.57322		9.86809	2.35198	4.2018		5.09163
								9.49475	2.20717	4.30177	4.62137
JC094-f0052carcsm041L	Caryophyllia	Eq. Atlantic-EBA	973	9.22	-21.31	14759	161	10.7146	2.63877	4.06045	5.77605		10.753	2.67778	4.01628		5.99481
								10.7913	2.71678	3.97211	6.21599
JC094-f0059carcs002	Caryophyllia	Eq. Atlantic-EBA	1354	9.205	-21.299	14846	144	8.56971	2.07067	4.13862	5.39467		8.56971	2.07067	4.13862		5.39467
JC094-f0047carcs021	Caryophyllia	Eq. Atlantic-EBA	1366	9.207	-21.3	14893	141	9.63068	2.74404	3.50967	8.69149		8.93847	2.46426	3.64229		7.94964
								8.24626	2.18449	3.77492	7.23433
JC094-f0047carcs026	Caryophyllia	Eq. Atlantic-EBA	1366	9.207	-21.3	15069	189	8.38334	1.9499	4.29937	4.63257		8.38334	1.9499	4.29937		4.63257
JC094-f0001carcs016	Caryophyllia	Eq. Atlantic-EBA	1080	9.2162	-21.3162	15155.9	229.615	8.72916	2.09913	4.15846	5.29901		8.72916	2.09913	4.15846		5.29901
JC094-f0021enacm001a	Enallopsammia	Eq. Atlantic-EBA	1545	9.203	-21.293	15378	107	13.0919	2.80842	4.66167	3.01446		12.6163	2.62552	4.81601		2.36302
								12.1407	2.44262	4.97035	1.73213
JC094-f0021enacm001b	Enallopsammia	Eq. Atlantic-EBA	1545	9.203	-21.293	15451	103	13.9076	2.96804	4.68581	2.91114		13.2749	2.8492	4.658		3.03017
								12.6422	2.73037	4.6302	3.14991
JC094-f0001carcs061	Caryophyllia	Eq. Atlantic-EBA	1080	9.2162	-21.3162	15584.2	167.074	9.57475	2.18215	4.38776	4.22553		9.57475	2.18215	4.38776		4.22553
JC094-f0031carcm002	Caryophyllia	Eq. Atlantic-EBA	1380	9.206	-21.298	15925	173	10.5093	2.14735	4.89408	2.04139		10.7161	2.16474	4.94982		1.81488
								10.9228	2.18213	5.00557	1.59091
JC094-f0048carcs003	Caryophyllia	Eq. Atlantic-EBA	1365	9.208	-21.301	15952	144	12.3871	2.61726	4.73286	2.71131		12.0536	2.60068	4.63416		3.1328
								11.7201	2.5841	4.53546	3.56337
JC094-f0001carcs024	Caryophyllia	Eq. Atlantic-EBA	1080	9.2162	-21.3162	15984.4	284.086	8.82374	1.89893	4.64669	3.07879		9.0219	1.95473	4.61628		3.21013
								9.22006	2.01054	4.58587	3.34234
JC094-f0093-des-cm-002	Desmophyllum	Eq. Atlantic-EBB	1164	5.61958	-26.9588	16065.5	324.283	10.1717	2.18516	4.65492	3.04341		9.85943	2.12605	4.63694		3.12083
								9.54711	2.06694	4.61895	3.19855
JC094-f0027carns013	Caryophyllia	Eq. Atlantic-EBA	1431	9.206	-21.297	16446	132	12.1464	2.31966	5.23628	0.689679		12.2509	2.31732	5.28672		0.497958
								12.3554	2.31498	5.33716	0.308058
JC094-f0044-car-c-s/m-007	Caryophyllia	Eq. Atlantic-EBA	1345	9.2055	-21.2988	16507.4	549.686	10.1092	2.14351	4.7162	2.78185		10.5954	2.21428	4.78291		2.50093
								11.0817	2.28506	4.84962	2.2239
JC094-f0030-car-cs-002	Caryophyllia	Eq. Atlantic-EBA	1380	9.20604	-21.2982	17097.4	371.158	10.9155	1.83577	5.94604	-1.85259		10.6367	1.75111	6.08078		-2
								10.3579	1.66646	6.21552	-2.73907
JC094-f0044-des-c/s-001	Desmophyllum	Eq. Atlantic-EBA	1345	9.2055	-21.2988	17171.3	189.115	14.5008	2.11907	6.84302	-4.66266		14.6393	2.1466	6.82004		-2
								14.7778	2.17414	6.79706	-4.52789
JC094-f0076-des-cm-001L	Caryophyllia	Eq. Atlantic-EBB	845	5.62631	-26.9501	17420.6	467.119	11.8466	2.08047	5.69419	-0.987002		11.6192	2.03956	5.69696		-0.99675
								11.3918	1.99865	5.69974	-1.00649
JC094-f0054-car-c-s/m-039	Caryophyllia	Eq. Atlantic-EBA	798	9.22183	-21.3122	18105.2	579.254	12.7298	2.65972	4.78617	2.48732		12.489	2.58894	4.82503		2.32557
								12.2481	2.51817	4.8639	2.16511
JC094-f0029-car-c-s/m-001	Caryophyllia	Eq. Atlantic-EBA	1413	9.20588	-21.2978	18219.9	590.085	13.5468	2.08741	6.48978	-3.60264		13.8307	2.14814	6.43987		-2
								14.1146	2.20888	6.38996	-3.29266
JC094-f0054-car-c-m-027	Caryophyllia	Eq. Atlantic-EBA	800	9.22179	-21.3122	18462.8	513.688	11.0452	1.84429	5.98887	-1.99614		12.8327	2.30825	5.63134		-0.76504
								14.6201	2.7722	5.27381	0.546838
JC094-f0044-car-c-s/m-001	Caryophyllia	Eq. Atlantic-EBA	1345	9.2055	-21.2988	18488	645.744	11.8991	1.90776	6.23721	-2.80873		12.2645	1.94222	6.31334		-2
								12.63	1.97669	6.38947	-3.29111
JC094-f0093-car-c-s-002	Caryophyllia	Eq. Atlantic-EBB	1164	5.61958	-26.9588	19337.3	192.663	12.7023	2.16496	5.86722	-1.58569		12.0659	2.04905	5.8898		-1.66254
								11.4294	1.93313	5.91239	-1.73909
JC094-f0054-car-c-s/m-044	Caryophyllia	Eq. Atlantic-EBA	798	9.22183	-21.3122	19404	531.455	13.538	2.61272	5.1816	0.899639		13.6804	2.6219	5.2176		0.761159
								13.8227	2.63109	5.2536	0.623631
JC094-f0095-car-n-s-003	Caryophyllia	Eq. Atlantic-EBB	1162	5.61967	-26.9588	20385.8	172.111	11.4016	1.94306	5.86787	-1.58793		10.959	1.90451	5.75187		-1.18858
								10.5163	1.86596	5.63586	-0.781081
JC094-f0076carcs011	Caryophyllia	Eq. Atlantic-EBB	845	5.626	-26.95	21088	126	15.2137	2.69729	5.64035	-0.797001		15.3186	2.68842	5.69818		-1.00103
								15.4235	2.67954	5.75602	-1.203
JC094-f0054-car-c-s-053	Caryophyllia	Eq. Atlantic-EBA	798	9.22183	-21.3122	21389.6	558.381	13.7276	2.75621	4.98062	1.69085		13.5824	2.75029	4.93845		1.86087
								13.4373	2.74437	4.89629	2.03234
JC094-f0054-car-c-m-029	Caryophyllia	Eq. Atlantic-EBA	800	9.22179	-21.3122	22395.3	355.191	14.299	2.88925	4.94906	1.81797		14.4838	2.90972	4.97752		1.70328
								14.6685	2.9302	5.00598	1.58924
JC094-f0076carcs002	Caryophyllia	Eq. Atlantic-EBB	845	5.626	-26.95	23781	205	12.6536	2.57686	4.91048	1.97449		12.4202	2.53113	4.90692		1.98899
								12.1868	2.4854	4.90336	2.00349
JC094-f0047carcsm001	Caryophyllia	Eq. Atlantic-EBA	1366	9.207	-21.3	25287	174	11.6267	2.20866	5.26414	0.583573		12.1118	2.11391	5.75139		-1.18693
								12.5968	2.01916	6.23865	-2.81337
Eq. Atlantic deep
JC094-f0083carnm001	Caryophyllia	Eq. Atlantic-EBB	2814	5.589	-26.994	10382	49	7.74317	1.41747	5.46266	-0.15681		7.74317	1.41747	5.46266		-0.15681
JC094-f0019enacm004b	Enallopsammia	Eq. Atlantic-EBA	1829	9.199	-21.289	10646	69	10.4167	2.48195	4.19698	5.11463		10.6093	2.57028	4.12997		5.43651
								10.8019	2.65862	4.06297	5.76365
JC094-f0042carcs002	Caryophyllia	Eq. Atlantic-EBA	2100	9.197	-21.284	11785	182	8.56289	1.70881	5.01101	1.56915		8.63265	1.64452	5.25903		0.602992
								8.70241	1.58023	5.50704	-0.318635
JC094-f0061carnm009	Caryophyllia	Eq. Atlantic-EBB	1966	5.602	-26.966	12850	85	10.6121	2.21047	4.80084	2.4261		11.1588	2.27118	4.91029		1.97527
								11.7054	2.33189	5.01973	1.53438
JC094-f0211carcs001	Caryophyllia	Eq. Atlantic-VAY	1827	14.858	-48.257	13369	123	11.4388	2.5049	4.56656	3.4267		11.3891	2.38946	4.77654		2.5276
								11.3394	2.27402	4.98651	1.6672
JC094-f0060carnm002	Caryophyllia	Eq. Atlantic-EBB	1985	5.602	-26.967	13429	58	9.8217	2.09931	4.67854	2.94217		9.52815	1.95092	4.90083		2.01383
								9.23459	1.80254	5.12311	1.12667
JC094-f0060carnm007	Caryophyllia	Eq. Atlantic-EBB	1985	5.602	-26.967	14172	86	8.53155	1.584	5.38607	0.125582		8.70196	1.62582	5.35319		0.248069
								8.87238	1.66765	5.3203	0.371311
JC094-f0061carnm005	Caryophyllia	Eq. Atlantic-EBB	1966	5.602	-26.966	14180	90	8.02911	1.42955	5.61653	-0.712349		8.21203	1.47283	5.57684		-0.570544
								8.39496	1.51611	5.53716	-0.427728
JC094-f0060carnm012	Caryophyllia	Eq. Atlantic-EBB	1985	5.602	-26.967	14221	95	9.17658	1.62037	5.66327	-0.878106		9.28668	1.6538	5.6163		-0.711531
								9.39677	1.68724	5.56932	-0.543557
JC094-f0060carnm005	Caryophyllia	Eq. Atlantic-EBB	1985	5.602	-26.966	14388	55	10.2919	2.03687	5.05281	1.40304		10.3495	2.02002	5.12406		1.12297
								10.4071	2.00316	5.19532	0.846769
JC094-f0019enacm004a	Enallopsammia	Eq. Atlantic-EBA	1829	9.199	-21.289	14819	84	11.1014	2.39791	4.62963	3.15237		10.822	2.27036	4.77481		2.53483
								10.5426	2.14282	4.91999	1.93579
JC094-f0061carnm037	Caryophyllia	Eq. Atlantic-EBB	1966	5.602	-26.966	16176	148	8.52084	1.52787	5.57694	-0.570885		9.3252	1.79802	5.23739		0.685443
								10.1296	2.06817	4.89784	2.02601
JC094-f0019carns012	Caryophyllia	Eq. Atlantic-EBA	1829	9.199	-21.289	16517	174	10.0112	1.74878	5.72468	-1.0938		9.82529	1.72426	5.6979		-1.00004
								9.63941	1.69973	5.67112	-0.905834
JC094-f0019carns015	Caryophyllia	Eq. Atlantic-EBA	1829	9.199	-21.289	17367	236	14.0674	2.62334	5.3624	0.213695		12.6886	2.45053	5.16389		0.968096
								11.3098	2.27772	4.96539	1.75207
East Equatorial Pacific
NA064-118-1-C-2B	Scleractinia	East Equatorial Pacific	419	-0.371	-90.815	3101	41	9.79316	2.8073	3.48847	8.81266		9.82156	2.819	3.48408		8.83783
								9.84996	2.8307	3.47969	8.86304
MV1007-DO3-4-37	Scleractinia	East Equatorial Pacific	627	0.459	-90.712	11231	63	9.34419	2.7414	3.40854	9.27622		9.91379	2.86773	3.45496		9.00567
								10.4834	2.99406	3.50139	8.73873
MV1007-DO9-2	Scleractinia	East Equatorial Pacific	589	0.787	-91.304	11843	68	8.9608	2.79808	3.20249	10.5234		9.28539	2.93955	3.16079		10.7855
								9.60998	3.08102	3.11909	11.0511
MV1007-DO3-5-16	Scleractinia	East Equatorial Pacific	627	0.459	-90.712	12178	70	8.82606	2.57598	3.42629	9.17235		9.316	2.71433	3.43187		9.13981
								9.80593	2.85268	3.43745	9.10732
MV1007-DO3-4-53	Scleractinia	East Equatorial Pacific	627	0.459	-90.712	13604	74	10.3338	2.8952	3.5693	8.35455		10.3591	2.92739	3.53901		8.52499
								10.3843	2.95958	3.50872	8.69689
MV1007-DO3-4-27	Scleractinia	East Equatorial Pacific	627	0.459	-90.712	13654	200	10.6521	2.87777	3.70152	7.62703		10.598	2.85191	3.71625		7.54759
								10.5439	2.82604	3.73099	7.46846
MV1007-DO3-4-55	Scleractinia	East Equatorial Pacific	627	0.459	-90.712	13873	74	9.61369	2.71141	3.54564	8.48756		9.08631	2.59397	3.50084		8.74188
								8.55894	2.47652	3.45604	8.99946
MV1007-DO3-2-4	Scleractinia	East Equatorial Pacific	627	0.459	-90.712	14458	92	10.1571	2.86628	3.54365	8.49879		10.3242	2.9159	3.54071		8.51536
								10.4914	2.96553	3.53778	8.53194
MV1007-DO3-4-60	Scleractinia	East Equatorial Pacific	627	0.459	-90.712	14467	114	9.71693	2.85632	3.40191	9.31517		9.21293	2.72505	3.37977		9.44579
								8.70894	2.59378	3.35762	9.57727
MV1007-DO3-4-51	Scleractinia	East Equatorial Pacific	627	0.459	-90.712	15086	118	9.26238	2.59564	3.56844	8.35936		9.46639	2.69712	3.51194		8.67855
								9.6704	2.7986	3.45544	9.00292
MV1007-DO3-4-59	Scleractinia	East Equatorial Pacific	627	0.459	-90.712	16153	129	10.7778	2.85296	3.77776	7.21931		10.4092	2.77868	3.74521		7.39235
								10.0405	2.7044	3.71267	7.5669
MV1007-DO3-4-20	Scleractinia	East Equatorial Pacific	627	0.459	-90.712	16285	150	9.70959	2.53541	3.82959	6.94676		10.087	2.66143	3.79187		7.14471
								10.4645	2.78744	3.75416	7.34464
MV1007-DO3-2-2	Scleractinia	East Equatorial Pacific	627	0.459	-90.712	16383	106	10.8682	2.79648	3.88637	6.65239		10.8083	2.80385	3.8549		6.815
								10.7485	2.81123	3.82343	6.97894
MV1007-DO3-2-3	Scleractinia	East Equatorial Pacific	627	0.459	-90.712	16535	93	11.1444	2.78511	4.00141	6.06896		10.9239	2.73144	3.99929		6.07956
								10.7035	2.67777	3.99717	6.09017
MV1007-DO3-2-1	Scleractinia	East Equatorial Pacific	627	0.459	-90.712	16581	92	11.5559	2.84721	4.05868	5.78478		11.5526	2.81263	4.108		5.54319
								11.5493	2.77806	4.15732	5.30448
MV1007-DO3-4-52	Scleractinia	East Equatorial Pacific	627	0.459	-90.712	16593	91	10.5611	2.53613	4.16427	5.27109		10.8428	2.58708	4.19062		5.14494
								11.1245	2.63803	4.21697	5.01958
MV1007-DO3-2-13	Scleractinia	East Equatorial Pacific	627	0.459	-90.712	16622	92	11.1671	2.69618	4.14182	5.37921		10.8614	2.65247	4.09405		5.61123
								10.5558	2.60876	4.04627	5.84598
MV1007-DO3-2-15	Scleractinia	East Equatorial Pacific	627	0.459	-90.712	16672	109	10.317	2.53615	4.06797	5.73902		10.7245	2.63124	4.07556		5.70175
								11.132	2.72633	4.08315	5.66454
MV1007-DO3-5-37	Scleractinia	East Equatorial Pacific	627	0.459	-90.712	16710	111	10.8152	2.59852	4.16205	5.28175		11.136	2.65393	4.19534		5.12244
								11.4568	2.70934	4.22862	4.96439
MV1007-DO3-4-42	Scleractinia	East Equatorial Pacific	627	0.459	-90.712	17259	127	11.7916	2.67828	4.40269	4.15759		11.4925	2.6604	4.31928		4.54015
								11.1933	2.64251	4.23586	4.93017
MV1007-D03-4-40	Scleractinia	East Equatorial Pacific	650	0.459	-90.712	18550.4	680.677	13.221	2.79229	4.73481	2.70307		12.3731	2.66758	4.63357		3.13537
								11.5251	2.54288	4.53232	3.57722
MV1007-D03-1-12	Scleractinia	East Equatorial Pacific	650	0.459	-90.712	36756	239	10.9721	2.69152	4.07656	5.69686		11.3482	2.7733	4.09149		5.62371
								11.7242	2.85508	4.10643	5.55083
Burdwood Bank shallow
NBP1103-DH07-Cn-17	Caryophyllia	Burdwood Bank	334	-54.5072	-62.2275	9145.17	763.959	8.61922	2.25832	3.81665	7.01447		8.51007	2.26943	3.75019		7.3658
								8.40092	2.28055	3.68373	7.72341
NBP1103-DH07-Bn-8	Balanophyllia	Burdwood Bank	334	-54.5072	-62.2275	10050	82.3371	9.54117	2.13869	4.46122	3.89349		9.13698	2.06473	4.42393		4.06137
								8.73278	1.99077	4.38664	4.23067
NBP1103-DH07-Cn-1	Caryophyllia	Burdwood Bank	334	-54.5072	-62.2275	13263.3	279.93	10.2598	1.99243	5.14942	1.02425		10.3852	1.99301	5.21081		0.787222
								10.5106	1.99359	5.2722	0.552966
NBP1103-DH07-Bc-8	Balanophyllia	Burdwood Bank	334	-54.5072	-62.2275	13391.9	272.833	10.8049	2.14324	5.04139	1.44827		11.2307	2.19917	5.10516		1.19688
								11.6565	2.2551	5.16893	0.94862
NBP1103-DH07-Bn-21	Balanophyllia	Burdwood Bank	334	-54.5072	-62.2275	13625.1	225.593	10.5719	2.48554	4.25337	4.8477		10.0543	2.20884	4.57194		3.40318
								9.72297	2.07911	4.6765	2.9509
								9.8679	2.06185	4.78594	2.48827
NBP1103-DH07-Bc-1	Balanophyllia	Burdwood Bank	334	-54.5072	-62.2275	13726.8	178.425	10.4521	2.29742	4.54949	3.50161		9.76365	2.11387	4.62186		3.18596
								9.74576	2.02483	4.81312	2.37501
								9.0931	2.01935	4.50298	3.70714
NBP1103-DH07-Bc-3	Balanophyllia	Burdwood Bank	334	-54.5072	-62.2275	13869.5	79.695	10.2994	2.1251	4.84656	2.23655		10.0646	2.08398	4.82919		2.30836
								9.82985	2.04286	4.81182	2.38042
NBP1103-DH07-Cc-20	Caryophyllia	Burdwood Bank	334	-54.5072	-62.2275	13873.1	699.463	9.40123	2.02082	4.6522	3.05513		9.40123	2.02082	4.6522
NBP1103-DH07-Bc-16	Balanophyllia	Burdwood Bank	334	-54.5072	-62.2275	14015.3	292.897	8.89495	1.93953	4.58613	3.34119		9.21633	1.97374	4.66806		2.98706
								9.5377	2.00794	4.74999	2.63908
NBP1103-DH07-Bn-2	Balanophyllia	Burdwood Bank	334	-54.5072	-62.2275	14052.1	76.1939	10.5336	2.16031	4.87598	2.11549		10.8212	2.25267	4.80602		2.40452
								10.5019	2.18905	4.79747	2.44015
								11.4281	2.40865	4.74462	2.6617
NBP1103-DH07-Bc-12	Balanophyllia	Burdwood Bank	334	-54.5072	-62.2275	14130.3	91.8109	8.99198	1.93131	4.65589	3.03924		8.998	1.94437	4.62792		3.15977
								9.00403	1.95742	4.59994	3.28103
NBP1103-DH07-Bc-20	Balanophyllia	Burdwood Bank	334	-54.5072	-62.2275	14204.8	631.297	7.96991	1.8941	4.20775	5.06336		8.10545	1.68608	4.84662		2.23629
								8.2903	1.58507	5.23023	0.712808
								8.05614	1.57905	5.10187	1.20975
NBP1103-DH07-Bn-3	Balanophyllia	Burdwood Bank	334	-54.5072	-62.2275	14360.8	91.0395	9.60252	2.01443	4.76688	2.56809		9.18358	1.90761	4.81698		2.35897
								8.76464	1.8008	4.86709	2.15201
NBP1103-DH07-Bc-10	Balanophyllia	Burdwood Bank	334	-54.5072	-62.2275	14371	188	10.1098	2.094	4.828	2.31326		9.82032	1.99383	4.92672		1.90846
								9.29522	1.89509	4.9049	1.99722
								10.049	2.03106	4.94764	1.8237
								9.82723	1.95515	5.02632	1.50815
NBP1103-DH07-Bc-6	Balanophyllia	Burdwood Bank	334	-54.5072	-62.2275	14407.4	91.5221	10.9631	2.37048	4.62483	3.17314		11.1408	2.37672	4.68729		2.90481
								11.3185	2.38297	4.74976	2.64002
NBP1103-DH07-Bc-7	Balanophyllia	Burdwood Bank	334	-54.5072	-62.2275	14581.6	81.843	8.96349	1.94238	4.61468	3.21705		9.20986	1.99255	4.62196		3.18554
								9.45623	2.04272	4.62924	3.15408
NBP1103-DH07-Bc-11	Balanophyllia	Burdwood Bank	334	-54.5072	-62.2275	14709	78	11.0974	2.21954	4.99985	1.61374		9.58155	2.02493	4.72554		2.74227
								9.20967	1.90303	4.83948	2.26578
								8.92315	1.95165	4.57211	3.40242
								9.09599	2.02551	4.49072	3.76164
Burdwood Bank intermediate
NBP1103-DH11-Bc-1	Balanophyllia	Burdwood Bank	764	-54.7368	-62.2362	9730	307	11.5937	2.56852	4.51374	3.65938		11.9169	2.5876	4.60474		3.26019
								12.2402	2.60667	4.69574	2.86881
NBP1103-DH16-Bc-3	Balanophyllia	Burdwood Bank	1419	-54.808	-62.1185	10008	255	11.4165	2.13622	5.34426	0.281441		11.4165	2.13622	5.34426		0.281441
NBP1103-DH16-Bc-10	Balanophyllia	Burdwood Bank	1419	-54.808	-62.1185	10139	275	8.77672	1.62046	5.4162	0.0140339		8.94215	1.61843	5.52534		-0.384978
								9.10758	1.6164	5.63448	-0.776185
NBP1103-DH15-Bc-2	Balanophyllia	Burdwood Bank	894	-54.7717	-62.2362	10913	292	9.82189	1.86958	5.25353	0.623897		10.5338	2.07247	5.09798		1.22502
								11.2458	2.27535	4.94243	1.84477
NBP1103-DH16-Bc-5	Balanophyllia	Burdwood Bank	1419	-54.808	-62.1185	11251	382	9.85711	2.01261	4.89768	2.02669		9.93204	2.03186	4.88824		2.06528
								10.007	2.05111	4.8788	2.10394
NBP0805-TB04-Dn-B-4	Desmophyllum	Burdwood Bank	816	-54.727	-62.258	11718	135	13.9867	2.90404	4.81631	2.36176		13.7997	2.86923	4.80946		2.39022
								13.6127	2.83443	4.80261	2.41871
NBP1103-DH16-Fn/c-1	Flabellum	Burdwood Bank	1419	-54.808	-62.1185	11789	554.513	8.77876	2.07935	4.22188	4.99631		8.65957	1.8585	4.71845		2.77229
								8.54038	1.63765	5.21503	0.771024
NBP1103-DH16-Bc-9	Balanophyllia	Burdwood Bank	1419	-54.808	-62.1185	11812.8	408.905	8.2388	1.48881	5.5338	-0.415576		8.45011	1.61174	5.26348		0.586071
								8.66142	1.73466	4.99316	1.64054
NBP0805-TB04-Dn-E-3	Desmophyllum	Burdwood Bank	816	-54.727	-62.258	11879	63	9.61753	2.03616	4.72336	2.75149		9.61753	2.03616	4.72336		2.75149
NBP1103-DH14-Bc-1003	Balanophyllia	Burdwood Bank	727	-54.7132	-62.2499	12536	117	8.64903	1.83223	4.7205	2.76364		9.00069	1.86569	4.82249		2.33612
								9.35235	1.89916	4.92448	1.91755
NBP1103-DH14-Bn-278	Balanophyllia	Burdwood Bank	727	-54.7132	-62.2499	13004.7	99.1322	10.7692	2.10263	5.12175	1.13198		10.3779	2.05666	5.04427		1.43687
								9.98669	2.0107	4.96678	1.74648
NBP1103-DH16-Bc-2	Balanophyllia	Burdwood Bank	1418.5	-54.808	-62.1185	14011	205.781	10.2186	2.10461	4.85531	2.20045		10.3589	2.11379	4.90042		2.0155
								10.4992	2.12297	4.94553	1.83224
NBP1103-DH14-Bc-1002	Balanophyllia	Burdwood Bank	727	-54.7132	-62.2499	15301.1	260	11.5324	2.16879	5.31744	0.382077		10.7573	2.14885	5.00315		1.60055
								9.9822	2.12892	4.68886	2.89811
NBP1103-DH19-Fc-1	Flabellum	Burdwood Bank	1516	-54.8085	-62.1662	15760.6	289	10.567	2.28816	4.61812	3.20215		10.7251	2.37204	4.52475		3.61066
								10.8832	2.45593	4.43138	4.02768
NBP0805-TB04-Dn-A-10	Desmophyllum	Burdwood Bank	816	-54.727	-62.258	16338	310	16.6334	2.53708	6.55611	-3.80604		16.1316	2.48202	6.49811		-2
								15.6299	2.42696	6.44011	-3.44899
NBP1103-DH14-Fc-277	Flabellum	Burdwood Bank	727	-54.7132	-62.2499	16408	159	11.0646	2.09536	5.28052	0.521422		11.3317	2.09424	5.41076		0.0341245
								11.0848	2.02734	5.46766	-0.175084
								11.8458	2.16002	5.4841	-0.235156
NBP1103-DH15-Bc-1	Balanophyllia	Burdwood Bank	894	-54.7717	-62.2362	16855	181	12.02	1.93077	6.22551	-2.77119		11.5967	1.76322	6.58702		-2
								11.4879	1.68639	6.81216	-4.57228
								10.6288	1.61672	6.57429	-3.86143
								11.7659	1.7037	6.90606	-4.84606
								11.7438	1.80088	6.52113	-3.69904
								11.9341	1.84084	6.48295	-3.58159
Cape Horn
NBP1103-DH134-Fc-758	Flabellum	Cape Horn	1012	-57.17	-67.1	9170.56	231.012	9.82892	2.26273	4.34383	4.42678		9.89077	2.287	4.32497		4.5138
								9.95262	2.31128	4.30612	4.60119
NBP1103-DH134-Fc-135	Flabellum	Cape Horn	1012	-57.17	-67.1	12309.6	141.519	10.0315	2.19533	4.56947	3.41397		10.2206	2.22993	4.58315		3.35421
								10.4096	2.26453	4.59682	3.29461
NBP1103-DH134-Fc-762	Flabellum	Cape Horn	1012	-57.17	-67.1	12324.6	91.6465	10.5154	2.20963	4.75889	2.60164		10.695	2.32736	4.60321		3.26683
								10.8747	2.4451	4.44753	3.95492
NBP1103-DH134-Fc-159	Flabellum	Cape Horn	1012	-57.17	-67.1	12362.8	84.1456	12.6888	2.58228	4.91381	1.96093		12.3083	2.52253	4.87851		2.1051
								11.9278	2.46279	4.84322	2.25032
NBP1103-DH134-Fc-545	Flabellum	Cape Horn	1012	-57.17	-67.1	12390	97.0834	10.0019	2.07149	4.82834	2.31186		10.0794	2.07536	4.85665		2.19495
								10.157	2.07923	4.88496	2.07871
NBP1103-DH134-Fc-367	Flabellum	Cape Horn	1012	-57.17	-67.1	12397.9	71.2802	11.2758	2.57014	4.38724	4.22791		11.3928	2.61627	4.35516		4.37469
								11.5098	2.6624	4.32308	4.52255
NBP1103-DH134-Fc-136	Flabellum	Cape Horn	1012	-57.17	-67.1	12419.7	173.972	10.7876	2.41138	4.47361	3.83801		10.6481	2.38589	4.46283		3.88627
								10.5086	2.3604	4.45205	3.93464
NBP1103-DH134-Fc-362	Flabellum	Cape Horn	1012	-57.17	-67.1	12420.9	145.009	12.4752	2.86497	4.35439	4.37821		11.5415	2.71926	4.23813		4.91949
								10.6078	2.57356	4.12186	5.47582
NBP1103-DH134-Fc-759	Flabellum	Cape Horn	1012	-57.17	-67.1	12517.1	293.722	12.5004	2.37346	5.26673	0.573722		12.6336	2.43791	5.18432		0.88913
								12.7668	2.50235	5.10192	1.20959
NBP1103-DH134-Fc-763	Flabellum	Cape Horn	1012	-57.17	-67.1	12552.9	90.2093	10.5765	2.33609	4.52744	3.5988		10.8063	2.34847	4.60104		3.27627
								11.0361	2.36084	4.67464	2.95886
NBP1103-DH134-Fc-369	Flabellum	Cape Horn	1012	-57.17	-67.1	12558.1	247.296	12.0452	2.3084	5.218	0.759636		12.8341	2.39884	5.3453		0.277565
								13.6229	2.48929	5.4726	-0.19316
NBP1103-DH134-Fc-16	Flabellum	Cape Horn	1012	-57.17	-67.1	12692.6	250.323	13.0908	2.73325	4.78946	2.47357		12.912	2.68832	4.80324		2.41609
								12.7332	2.64338	4.81703	2.35878
NBP1103-DH134-Fc-529	Flabellum	Cape Horn	1012	-57.17	-67.1	13645	1108	10.6353	2.48566	4.27864	4.72919		10.5443	2.47715	4.25654		4.83279
								10.4533	2.46864	4.23443	4.93693
NBP1103-DH134-Fc-779	Flabellum	Cape Horn	1012	-57.17	-67.1	14111	99.5405	9.68325	2.03109	4.76751	2.56545		9.35387	1.89824	4.9397		1.85581
								9.02448	1.76539	5.1119	1.1705
NBP1103-DH134-Fc-144	Flabellum	Cape Horn	1012	-57.17	-67.1	14164.9	160.406	10.9386	2.04542	5.34784	0.268071		10.9238	2.05079	5.32669		0.347328
								10.909	2.05615	5.30554	0.4269
NBP1103-DH134-Fc-536	Flabellum	Cape Horn	1012	-57.17	-67.1	14192.7	100.809	10.865	2.55995	4.24424	4.89067		10.7474	2.52559	4.25553		4.83752
								10.6297	2.49124	4.26683	4.7845
NBP1103-DH134-Fc-145	Flabellum	Cape Horn	1012	-57.17	-67.1	14271.3	208.871	12.1936	2.16933	5.62093	-0.728011		12.0039	2.14627	5.5926		-0.626963
								11.8142	2.12322	5.56427	-0.525402
NBP1103-DH134-Fc-372	Flabellum	Cape Horn	1012	-57.17	-67.1	14279.1	77.9893	11.1354	2.3791	4.68052	2.93371		11.4174	2.51566	4.54584		3.51768
								11.6993	2.65221	4.41115	4.11921
NBP1103-DH134-Fc-527	Flabellum	Cape Horn	1012	-57.17	-67.1	14423.8	180.26	10.8125	2.22046	4.86949	2.14214		10.9693	2.23576	4.90603		1.99261
								11.126	2.25106	4.94257	1.84419
NBP1103-DH134-Fc-760	Flabellum	Cape Horn	1012	-57.17	-67.1	14463.8	107.602	9.82721	2.05972	4.77113	2.55026		9.84065	2.04718	4.80716		2.3998
								9.85408	2.03463	4.84318	2.25048
NBP1103-DH134-Fc-534	Flabellum	Cape Horn	1012	-57.17	-67.1	14502.9	310.302	11.2518	2.47962	4.5377	3.5535		10.9302	2.36282	4.63048		3.14871
								10.6086	2.24603	4.72326	2.75195
NBP1103-DH134-Fc-528	Flabellum	Cape Horn	1012	-57.17	-67.1	14521	246	10.4375	2.30006	4.53794	3.55245		10.8922	2.35265	4.62772		3.16061
								11.3468	2.40525	4.71751	2.7763
NBP1103-DH134-Fc-552	Flabellum	Cape Horn	1012	-57.17	-67.1	14530.2	232.763	11.2959	2.19213	5.15291	1.01067		10.7355	2.05301	5.2347		0.695737
								10.1751	1.91389	5.31648	0.385684
NBP1103-DH134-Fc-522	Flabellum	Cape Horn	1012	-57.17	-67.1	14616.6	529.556	12.4281	2.75294	4.51447	3.65615		11.8504	2.70929	4.37166		4.29906
								11.2726	2.66565	4.22885	4.96332
NBP1103-DH134-Fc-363	Flabellum	Cape Horn	1012	-57.17	-67.1	14682.6	143.119	11.0494	2.36763	4.66684	2.99225		11.1463	2.41424	4.61784		3.20338
								11.2432	2.46084	4.56883	3.41676
NBP1103-DH134-Bc-434	Balanophyllia	Cape Horn	1012	-57.17	-67.1	14731.3	346.708	10.6589	2.02937	5.25231	0.628562		10.6589	2.02937	5.25231		0.628562
NBP1103-DH134-Fc-138	Flabellum	Cape Horn	1012	-57.17	-67.1	14852.6	780.726	10.3807	2.17866	4.76473	2.5771		10.7659	2.23647	4.81256		2.37731
								11.1512	2.29429	4.8604	2.1795
NBP1103-DH134-Bc-209	Balanophyllia	Cape Horn	1012	-57.17	-67.1	14857.8	278.669	8.95512	1.81184	4.94256	1.84425		8.95512	1.81184	4.94256		1.84425
NBP1103-DH134-Bc-227	Balanophyllia	Cape Horn	1012	-57.17	-67.1	15043.6	157.677	10.1703	1.96308	5.18076	0.902869		10.2977	1.97385	5.21685		0.764048
								10.4251	1.98462	5.25293	0.626183
NBP1103-DH134-Bc-688	Balanophyllia	Cape Horn	1012	-57.17	-67.1	15183.6	423.818	12.4569	2.41442	5.15939	0.985558		12.4569	2.41442	5.15939		0.985558
NBP1103-DH134-Bc-686	Balanophyllia	Cape Horn	1012	-57.17	-67.1	15202.6	197.465	12.638	2.36185	5.35088	0.256703		12.638	2.36185	5.35088		0.256703
NBP1103-DH134-Bc-620	Balanophyllia	Cape Horn	1012	-57.17	-67.1	15226.3	305.68	10.361	1.98491	5.21989	0.752399		10.0011	1.9301	5.18052		0.903819
								9.64118	1.8753	5.14115	1.0564
NBP1103-DH134-Bc-222	Balanophyllia	Cape Horn	1012	-57.17	-67.1	15234	331.363	9.26886	1.76979	5.23727	0.68592		9.47289	1.80559	5.24626		0.651606
								9.67693	1.84138	5.25525	0.617351
NBP1103-DH134-Bc-211	Balanophyllia	Cape Horn	1012	-57.17	-67.1	15296.9	162.185	10.1795	1.97584	5.15198	1.01428		9.75596	1.89441	5.14978		1.02285
								9.33241	1.81298	5.14757	1.03143
NBP1103-DH134-Bc-443	Balanophyllia	Cape Horn	1012	-57.17	-67.1	15544.3	125.677	9.16358	1.73346	5.2863	0.499555		8.98744	1.70184	5.28093		0.519888
								8.8113	1.67021	5.27555	0.540242
NBP1103-DH134-Bc-790	Balanophyllia	Cape Horn	1012	-57.17	-67.1	15556.4	721.858	9.31666	2.0481	4.54894	3.50405		9.51771	2.01278	4.73186		2.71557
								9.71877	1.97746	4.91478	1.95699
NBP1103-DH134-Bc-208	Balanophyllia	Cape Horn	1012	-57.17	-67.1	15634	330.006	9.8039	1.93297	5.07193	1.32747		9.76081	1.94729	5.01294		1.56148
								9.71772	1.96161	4.95394	1.79825
NBP1103-DH134-Bc-233	Balanophyllia	Cape Horn	1012	-57.17	-67.1	15636.4	93.4122	10.67	1.96098	5.44115	-0.0779059		10.4851	1.92997	5.43265		-0.0466312
								10.3003	1.89897	5.42415	-0.0153075
NBP1103-DH134-Bc-239	Balanophyllia	Cape Horn	1012	-57.17	-67.1	15644.2	160.602	12.8392	2.40312	5.34275	0.287107		12.263	2.30121	5.32828		0.34136
								11.6867	2.19931	5.3138	0.395761
NBP1103-DH134-Bc-941	Balanophyllia	Cape Horn	1012	-57.17	-67.1	15714	410.509	11.3984	2.08057	5.47853	-0.214815		11.3984	2.08057	5.47853		-0.214815
NBP1103-DH134-Bc-234	Balanophyllia	Cape Horn	1012	-57.17	-67.1	15801.7	201.301	11.5411	2.11587	5.45452	-0.126972		11.1295	2.04138	5.45187		-0.117241
								10.718	1.96689	5.44921	-0.107505
NBP1103-DH134-Fc-388	Flabellum	Cape Horn	1012	-57.17	-67.1	15821.2	164.597	10.6248	2.23976	4.74372	2.6655		10.5572	2.21727	4.76155		2.59043
								10.4897	2.19477	4.77939	2.51565
NBP1103-DH134-Bc-605	Balanophyllia	Cape Horn	1012	-57.17	-67.1	15841.4	436.747	9.69284	1.81726	5.33377	0.320748		10.3281	2.14089	4.89113		2.05347
								10.9634	2.46453	4.44848	3.95067
NBP1103-DH134-Bc-604	Balanophyllia	Cape Horn	1012	-57.17	-67.1	15880.8	1184.02	11.861	2.19444	5.40501	0.0553794		11.861	2.19444	5.40501		0.0553794
NBP1103-DH134-Bc-236	Balanophyllia	Cape Horn	1012	-57.17	-67.1	15960.4	243.63	10.8836	1.95668	5.56229	-0.518273		10.8528	1.94915	5.56799		-0.53877
								10.822	1.94161	5.57369	-0.559247
NBP1103-DH134-Bc-940	Balanophyllia	Cape Horn	1012	-57.17	-67.1	15975.4	634.332	12.5808	2.35366	5.3452	0.277937		12.5808	2.35366	5.3452		0.277937
NBP1103-DH134-Bc-214	Balanophyllia	Cape Horn	1012	-57.17	-67.1	16032.2	232.044	11.1887	2.21099	5.06047	1.37272		11.7099	2.38702	4.91628		1.95088
								12.2311	2.56305	4.77208	2.54626
NBP1103-DH134-Fc-673	Flabellum	Cape Horn	1012	-57.17	-67.1	16226	1134.46	11.4029	2.12603	5.3635	0.209593		11.501	2.10381	5.46784		-0.175748
								11.599	2.08159	5.57218	-0.553805
NBP1103-DH134-Bc-613	Balanophyllia	Cape Horn	1012	-57.17	-67.1	16601.1	1238.6	8.59675	1.49886	5.73551	-1.13162		8.59675	1.49886	5.73551		-1.13162
NBP1103-DH134-Bc-945	Balanophyllia	Cape Horn	1012	-57.17	-67.1	16639.4	790.346	10.6976	1.92006	5.57149	-0.551329		10.6976	1.92006	5.57149		-0.551329
NBP1103-DH134-Cc-16	Caryophyllia	Cape Horn	1012	-57.17	-67.1	16744.7	820.1	10.484	1.98435	5.28336	0.510654		10.484	1.98435	5.28336		0.510654
NBP1103-DH134-Bc-624	Balanophyllia	Cape Horn	1012	-57.17	-67.1	16918	859.647	8.92685	1.64969	5.41124	0.032364		8.92685	1.64969	5.41124		0.032364
NBP1103-DH134-Fc-370	Flabellum	Cape Horn	1012	-57.17	-67.1	20251.7	439.177	14.4292	2.55315	5.65152	-0.836576		14.0265	2.48157	5.65228		-0.839254
								13.6238	2.41	5.65303	-0.841931
NBP1103-DH134-Fc-672	Flabellum	Cape Horn	1012	-57.17	-67.1	21582.5	661.272	12.1822	2.34506	5.19482	0.848665		12.2481	2.3209	5.27816		0.530369
								12.314	2.29674	5.3615	0.217059
Sars/Interim intermedate
NBP0805-DR35-Dc-C-2	Desmophyllum	Sars/Interim	695	-59.7209	-68.8832	7638	55	10.5733	2.24158	4.71692	2.77879		10.8069	2.34856	4.60654		3.25238
								11.0405	2.45554	4.49616	3.73745
NBP0805-DR35-Dc-D-4	Desmophyllum	Sars/Interim	695	-59.7209	-68.8832	10084	62	10.4266	2.42691	4.29625	4.64704		10.4266	2.42691	4.29625		4.64704
NBP0805-DR35-Dc-D5	Desmophyllum	Sars/Interim	695	-59.7209	-68.8832	10195	81	12.4211	2.52495	4.91935	1.93839		12.4211	2.52495	4.91935		1.93839
NBP1103-DH95-cc-143	Caryophyllia	Sars/Interim	776	-59.7277	-68.9	10267	108	12.2714	2.8542	4.29943	4.63228		12.4626	2.54987	4.96726		1.74455
								12.6538	2.24554	5.63509	-0.778362
NBP1103-DH117-Dn-2	Desmophyllum	Sars/Interim	981	-59.7641	-68.9356	10273	58	12.796	2.54521	5.02747	1.50356		12.6269	2.52639	4.99781		1.62194
								12.4579	2.50756	4.96814	1.74102
NBP0805-DR35-Dc-D-3	Desmophyllum	Sars/Interim	695	-59.7209	-68.8832	11083	68	12.77	2.55748	4.99322	1.64031		13.3721	2.59776	5.14519		1.04068
								13.9741	2.63804	5.29716	0.458513
NBP0805-DR35-Dc-B-1a	Desmophyllum	Sars/Interim	695	-59.7209	-68.8832	11316	71	9.98137	1.9788	5.04415	1.43732		10.1237	2.00733	5.04339		1.44035
								10.2661	2.03587	5.04262	1.44339
NBP0805-DR38-Dc-A-1	Desmophyllum	Sars/Interim	978	-59.7407	-68.8995	11548	130	9.92332	2.1145	4.69298	2.88057		9.18424	1.98558	4.62078		3.19063
								8.44516	1.85665	4.54859	3.50558
NBP1103-DH117-Dc-3	Desmophyllum	Sars/Interim	981	-59.7641	-68.9356	11618	106	15.1408	2.66685	5.67742	-0.928007		13.2037	2.47393	5.30836		0.416262
								11.2666	2.281	4.9393	1.85744
NBP1103-DH95-cc-145	Caryophyllia	Sars/Interim	776	-59.7277	-68.9	11657	188	12.2802	2.74349	4.47612	3.82679		11.508	2.42064	4.79689		2.44256
								10.7357	2.09778	5.11766	1.14796
NBP1103-DH117-Dc-12	Desmophyllum	Sars/Interim	981	-59.7641	-68.9356	12030.3	93.3931	11.5819	2.15713	5.36911	0.188655		12.8501	2.44093	5.27534		0.54105
								14.1184	2.72473	5.18157	0.899767
NBP1103-DH95-cc-142	Caryophyllia	Sars/Interim	776	-59.7277	-68.9	12384	99	11.2642	2.45644	4.58556	3.34365		11.0966	2.42071	4.58399		3.3505
								10.929	2.38499	4.58242	3.35735
NBP1103-DH117-Dn-1	Desmophyllum	Sars/Interim	981	-59.7641	-68.9356	12538.5	153.96	11.7471	2.5623	4.58459	3.34792		12.4158	2.68261	4.63976		3.10864
								12.685	2.56197	4.95127	1.80905
								12.8153	2.92356	4.38344	4.24524
NBP1103-DH74-Dc-5	Desmophyllum	Interim	1064	-60.6063	-66.0035	13635.8	237.665	10.5887	2.07938	5.09224	1.24755		10.61	2.16971	4.90923		1.97957
								10.5837	2.11602	5.0017	1.60637
								10.2628	2.02716	5.06264	1.36414
								11.0049	2.45628	4.48034	3.80795
NBP1103-DH117-Dn-7	Desmophyllum	Sars/Interim	981	-59.7641	-68.9356	14142.6	162.383	10.0972	2.25615	4.47541	3.82996		10.6333	2.29747	4.62556		3.16998
								11.1693	2.33879	4.7757	2.53109
NBP1103-DH117-Dn-10	Desmophyllum	Sars/Interim	981	-59.7641	-68.9356	14225	122	11.1414	2.28045	4.88562	2.07598		11.4715	2.36485	4.85203		2.21397
								11.8016	2.44925	4.81844	2.35292
NBP1103-DH117-Dc-21	Desmophyllum	Sars/Interim	981	-59.7641	-68.9356	14304.4	98.3017	10.9236	2.21986	4.92086	1.93226		11.5206	2.25582	5.10412		1.20097
								12.1175	2.29178	5.28737	0.495489
NBP1103-DH117-Dc-1	Desmophyllum	Sars/Interim	981	-59.7641	-68.9356	14315.6	179.643	12.2156	2.55271	4.78536	2.49067		12.5187	2.54429	4.92121		1.93083
								13.1112	2.52723	5.18799	0.874992
								12.2293	2.55295	4.79028	2.47015
NBP1103-DH117-cc-177	Caryophyllia	Sars/Interim	981	-59.7641	-68.9356	14591	132	14.5747	2.82907	5.15177	1.01513		12.1097	2.31679	5.24825		0.644039
								9.64463	1.80451	5.34473	0.27971
NBP1103-DH117-Dc-29	Desmophyllum	Sars/Interim	981	-59.7641	-68.9356	14608.6	148.054	10.9506	2.41208	4.53991	3.54377		10.9506	2.41208	4.53991		3.54377
NBP1103-DH95-cc-1	Caryophyllia	Sars/Interim	776	-59.7277	-68.9	14627	243	14.464	2.79462	5.17565	0.922612		12.3376	2.47062	4.96625		1.74863
								10.2111	2.14662	4.75684	2.61025
NBP1103-DH117-Cc-249	Caryophyllia	Sars/Interim	981	-59.7641	-68.9356	14701	134	16.6192	2.94544	5.64235	-0.804082		14.0203	2.69392	5.15933		0.985781
								11.4214	2.4424	4.67631	2.95171
NBP1103-DH74-Dc-3	Desmophyllum	Interim	1064	-60.6063	-66.0035	14713.7	244.305	13.776	2.92145	4.71547	2.78493		13.776	2.92145	4.71547		2.78493
NBP1103-DH117-Dc-14	Desmophyllum	Sars/Interim	981	-59.7641	-68.9356	14746	113	10.5013	2.24023	4.68761	2.90344		12.089	2.40809	4.99847		1.61926
								13.6766	2.57596	5.30934	0.412583
NBP1103-DH117-cc-175	Caryophyllia	Sars/Interim	981	-59.7641	-68.9356	14775	196	12.7282	2.57106	4.95057	1.81188		15.0001	2.83149	5.26837		0.567504
								17.272	3.09193	5.58617	-0.603959
NBP1103-DH117-Dn-12	Desmophyllum	Sars/Interim	981	-59.7641	-68.9356	14814	162	9.21743	1.88482	4.89034	2.05669		11.0277	2.18102	5.03639		1.46812
								12.838	2.47722	5.18245	0.896369
NBP1103-DH117-Dc-36	Desmophyllum	Sars/Interim	981	-59.7641	-68.9356	14888.8	159.123	13.4487	2.72905	4.92797	1.90339		13.4487	2.72905	4.92797		1.90339
NBP1103-DH117-cc-171	Caryophyllia	Sars/Interim	981	-59.7641	-68.9356	14891	205	13.9009	2.66582	5.21447	0.773176		14.0634	2.78371	5.05863		1.37999
								14.2259	2.90159	4.9028	2.0058
NBP1103-DH117-cc-242	Caryophyllia	Sars/Interim	981	-59.7641	-68.9356	14900	167	14.2892	2.81119	5.08296	1.28402		12.3823	2.46607	5.01097		1.56931
								10.4754	2.12096	4.93898	1.85873
NBP1103-DH117-Dc-35	Desmophyllum	Sars/Interim	981	-59.7641	-68.9356	14911	124	9.13764	1.87986	4.86081	2.17781		10.602	2.16259	4.89764		2.02685
								12.0664	2.44533	4.93447	1.87702
NBP1103-DH117-Dc-24	Desmophyllum	Sars/Interim	981	-59.7641	-68.9356	14981.9	171.059	8.15792	1.61117	5.06334	1.36139		10.7681	2.07188	5.17289		0.933268
								13.3783	2.53259	5.28245	0.514116
NBP1103-DH117-Dc-18	Desmophyllum	Sars/Interim	981	-59.7641	-68.9356	15043	101	10.5482	2.15257	4.90029	2.01602		12.0241	2.45882	4.8913		2.05274
								13.4999	2.76507	4.88232	2.08952
NBP1103-DH117-Dc-8	Desmophyllum	Sars/Interim	981	-59.7641	-68.9356	15067	193	14.2456	2.45417	5.80465	-1.37128		11.5925	2.15479	5.31135		0.405005
								8.93944	1.85541	4.81804	2.35456
NBP1103-DH117-Dc-5	Desmophyllum	Sars/Interim	981	-59.7641	-68.9356	15138	163	13.8023	2.59434	5.32016	0.371844		11.0289	2.13774	5.1154		1.15681
								8.25549	1.68114	4.91064	1.97384
NBP1103-DH88- Cc-1	Caryophyllia	Interim	983	-60.5599	-65.9569	15170	176	10.3944	2.16465	4.8019	2.42167		11.6903	2.36477	4.93247		1.88513
								12.9861	2.56488	5.06303	1.36261
NBP1103-DH117-Dc-23	Desmophyllum	Sars/Interim	981	-59.7641	-68.9356	15240	159	10.8487	2.17484	4.98828	1.6601		11.8877	2.31841	5.11939		1.14121
								12.9266	2.46198	5.2505	0.635442
NBP1103-DH117-Dc-32	Desmophyllum	Sars/Interim	981	-59.7641	-68.9356	15311	122	14.3189	2.63371	5.43679	-0.0618505		12.5478	2.34891	5.3289		0.339016
								10.7767	2.06411	5.22101	0.748081
NBP1103-DH115-cc-2	Caryophyllia	Sars/Interim	843	-59.752	-68.9044	15407	184	13.8201	2.79141	4.95093	1.81039		12.2481	2.46846	4.96348		1.75979
								10.6761	2.14551	4.97602	1.7093
NBP1103-DH117-Dc-16	Desmophyllum	Sars/Interim	981	-59.7641	-68.9356	15578	163	11.8987	2.1995	5.40972	0.0379814		13.5044	2.56579	5.28153		0.517611
								15.11	2.93208	5.15334	1.00903
NBP1103-DH117-Dc-22	Desmophyllum	Sars/Interim	981	-59.7641	-68.9356	15944	240	13.3838	2.53607	5.2774	0.533236		13.0658	2.51842	5.18748		0.876957
								12.7478	2.50077	5.09756	1.22669
NBP1103-DH75-Gc-4	Scleractinia	Interim	1196	-60.6132	-66.0023	16176	115	13.0363	2.27314	5.73493	-1.12959		11.9999	2.17905	5.49665		-0.280847
								10.9634	2.08495	5.25836	0.605517
NBP1103-DH117-Dc-09	Desmophyllum	Sars/Interim	981	-59.7641	-68.9356	16851.2	335.741	14.0259	2.63011	5.33281	0.324339		14.0259	2.63011	5.33281		0.324339
NBP0805-DR27-Dc-A-1	Desmophyllum	Interim	1134	-60.5463	-65.9525	21465	219	10.6942	1.85243	5.77305	-1.26208		10.6942	1.85243	5.77305		-1.26208
Sars/Interim deep
NBP1103-DH112-Dc-2	Desmophyllum	Sars	1662	-59.7003	-69.0015	8367.43	612.693	9.33787	1.95511	4.77613	2.5293		9.20464	1.93075	4.76727		2.56642
								9.0714	1.90639	4.75842	2.60361
NBP0805-DR36-Dc-A-1	Desmophyllum	Sars	1750	-59.7044	-69.0068	10244	61	11.7674	2.4726	4.75911	2.60069		11.2675	2.36763	4.75896		2.60135
								10.7675	2.26266	4.7588	2.602
NBP1103-DH112-Dc-1	Desmophyllum	Sars	1662	-59.7003	-69.0015	10294.4	153.704	7.46946	1.47682	5.0578	1.3833		7.71416	1.55814	4.95618		1.78922
								7.95885	1.63946	4.85456	2.20356
NBP1103-DH120-Dc-19	Desmophyllum	Sars	1701	-59.7965	-68.9651	10375	136	9.82568	2.06131	4.76671	2.56877		9.96588	2.05739	4.8441		2.2467
								10.1061	2.05346	4.92148	1.92973
NBP1103-DH120-Dc-13	Desmophyllum	Sars	1701	-59.7965	-68.9651	11962.6	198.092	10.3586	2.08049	4.97892	1.69767		9.99639	1.99828	5.00351		1.59913
								9.63418	1.91607	5.0281	1.50107
NBP1103-DH120-Dc-57	Desmophyllum	Sars	1701	-59.7965	-68.9651	12001	167	7.33169	1.42987	5.12754	1.1094		8.03829	1.59667	5.04054		1.45164
								9.19081	1.86149	4.93734	1.86538
								8.0868	1.56118	5.17994	0.906036
								7.54386	1.53413	4.91735	1.94651
NBP1103-DH120-Dc-61	Desmophyllum	Sars	1701	-59.7965	-68.9651	12038	357	9.81913	2.06869	4.74654	2.6536		9.86903	2.04234	4.83333		2.29119
								9.91893	2.01599	4.92013	1.93523
NBP1103-DH120-Dc-39	Desmophyllum	Sars	1701	-59.7965	-68.9651	12097.5	182.529	8.78794	1.77252	4.95788	1.78236		9.2676	1.88062	4.92957		1.89688
								9.74725	1.98872	4.90126	2.01206
NBP1103-DH120-Dc-8	Desmophyllum	Sars	1701	-59.7965	-68.9651	12098.8	163.95	10.7244	2.25259	4.76094	2.59301		11.2955	2.28028	4.95125		1.80913
								11.8665	2.30796	5.14155	1.05481
NBP0805-DR36-Dc-A-2	Desmophyllum	Sars	1750	-59.7044	-69.0068	12227	89	9.68913	2.02689	4.7803	2.51186		9.47817	1.96714	4.81943		2.34882
								9.26721	1.9074	4.85856	2.18709
NBP1103-DH120-Dc(f)-9	Desmophyllum	Sars	1701	-59.7965	-68.9651	12302.3	96.8574	7.57352	1.51543	4.99761	1.62273		8.19118	1.64077	4.99266		1.64253
								8.80885	1.76611	4.98772	1.66235
NBP1103-DH120-Dc-25	Desmophyllum	Sars	1701	-59.7965	-68.9651	12564.2	123.958	9.4879	1.90784	4.97312	1.72097		9.60806	1.94468	4.9413		1.84936
								9.72822	1.98152	4.90947	1.97859
NBP1103-DH120-Dc(f)-7	Desmophyllum	Sars	1701	-59.7965	-68.9651	12648.1	80.2049	10.7076	2.2197	4.8239	2.33024		11.2825	2.28237	4.94012		1.85412
								11.8573	2.34505	5.05634	1.38907
NBP0805-DR36-Dc-A-3	Desmophyllum	Sars	1750	-59.7044	-69.0068	12738	105	10.6325	2.0877	5.09295	1.24478		10.0963	2.01638	5.004		1.59716
								9.56012	1.94507	4.91505	1.95586
NBP1103-DH120-Dc-9	Desmophyllum	Sars	1701	-59.7965	-68.9651	12797.6	249.36	9.50255	2.00422	4.74128	2.67577		9.98317	2.05434	4.85675		2.19454
								10.4638	2.10446	4.97221	1.72462
NBP1103-DH120-Dc-10	Desmophyllum	Sars	1701	-59.7965	-68.9651	12831.3	133.37	13.0766	2.8011	4.66836	2.98575		12.8607	2.6066	4.95531		1.79273
								12.6448	2.4121	5.24225	0.666884
NBP1103-DH120-Dn-01	Desmophyllum	Sars	1701	-59.7965	-68.9651	13112.6	131.054	9.53201	1.79356	5.31459	0.392802		9.46324	1.81459	5.21623		0.766411
								9.39447	1.83562	5.11787	1.14713
NBP1103-DH120-Dc-33	Desmophyllum	Sars	1701	-59.7965	-68.9651	14050.8	161.584	10.7672	2.09416	5.14155	1.05482		11.163	2.12389	5.25433		0.620872
								11.5587	2.15363	5.36711	0.196143
NBP1103-DH120-Dc-21	Desmophyllum	Sars	1701	-59.7965	-68.9651	14103	115	10.5191	2.11889	4.96443	1.75596		11.0422	2.15949	5.11059		1.17562
								11.5653	2.20009	5.25675	0.611654
NBP1103-DH120-Dc-15	Desmophyllum	Sars	1701	-59.7965	-68.9651	14739.6	130.196	10.18	2.05252	4.95977	1.77473		10.3348	2.07257	4.98621		1.66838
								10.4896	2.09263	5.01265	1.5626
NBP1103-DH120-Dc-32	Desmophyllum	Sars	1701	-59.7965	-68.9651	14783	131	10.7872	2.14457	5.03002	1.49342		11.2059	2.20292	5.08537		1.27456
								11.6245	2.26126	5.14072	1.05807
NBP1103-DH120-Dc-14	Desmophyllum	Sars	1701	-59.7965	-68.9651	14791	145	9.31166	1.83481	5.07498	1.31544		8.86154	1.75024	5.06242		1.36502
								8.41142	1.66568	5.04986	1.41472
NBP1103-DH113-Dc-1	Desmophyllum	Sars	1672	-59.7015	-69.0023	14826.3	112.846	7.99254	1.52421	5.24372	0.661305		8.00815	1.52505	5.25106		0.633314
								8.02377	1.5259	5.2584	0.605363
NBP1103-DH120-Dc-7	Desmophyllum	Sars	1701	-59.7965	-68.9651	14956.9	229.345	9.3602	1.87506	4.99196	1.64535		9.49233	1.90299	4.98816		1.66056
								9.62446	1.93093	4.98437	1.67579
NBP1103-DH120-Dc-5	Desmophyllum	Sars	1701	-59.7965	-68.9651	14980	115	10.8134	2.20149	4.91187	1.96884		11.6932	2.33993	4.99245		1.64338
								12.5729	2.47838	5.07303	1.32314
NBP1103-DH120-Dc-23	Desmophyllum	Sars	1701	-59.7965	-68.9651	15106	134	11.1811	2.17314	5.14511	1.04097		11.1243	2.14239	5.19313		0.855175
								11.0675	2.11165	5.24115	0.671088
NBP1103-DH120-Dc-11	Desmophyllum	Sars	1701	-59.7965	-68.9651	15107.3	119.05	10.4776	2.0587	5.08942	1.25864		10.3547	2.02915	5.10318		1.20463
								10.2319	1.9996	5.11694	1.15077
NBP1103-DH120-Dc-62	Desmophyllum	Sars	1701	-59.7965	-68.9651	15189.2	277.584	9.79418	1.86527	5.25082	0.634235		9.56594	1.85673	5.15157		1.01588
								9.3377	1.8482	5.05233	1.40494
NBP1103-DH120-Dc-66	Desmophyllum	Sars	1701	-59.7965	-68.9651	15199	124	11.5965	2.28235	5.08093	1.29203		11.3757	2.24757	5.06103		1.3705
								11.155	2.21279	5.04114	1.44928
NBP1103-DH120-Dc-12	Desmophyllum	Sars	1701	-59.7965	-68.9651	15240.7	235.371	8.29153	1.63785	5.06244	1.36496		9.68756	1.89163	5.11431		1.16105
								11.0836	2.14541	5.16619	0.959204
NBP1103-DH120-Dc-2	Desmophyllum	Sars	1701	-59.7965	-68.9651	15264	154.821	8.10383	1.53714	5.27204	0.553584		7.9737	1.49346	5.34109		0.293336
								7.84356	1.44979	5.41014	0.036431
NBP1103-DH120-Dc-51	Desmophyllum	Sars	1701	-59.7965	-68.9651	15416	658	12.5113	2.46709	5.07128	1.33006		12.0294	2.36583	5.08524		1.27506
								11.5476	2.26458	5.09921	1.22021
NBP1103-DH120-Dc-3	Desmophyllum	Sars	1701	-59.7965	-68.9651	15484	141	9.61676	1.86509	5.15619	0.997973		9.59314	1.89601	5.06121		1.36982
								9.56951	1.92692	4.96622	1.74872
NBP1103-DH120-Dc-16	Desmophyllum	Sars	1701	-59.7965	-68.9651	16259.3	444.541	8.84809	1.76957	5.00013	1.61263		9.4133	1.84467	5.09895		1.22121
								9.97851	1.91977	5.19777	0.837306
NBP1103-DH120-Dc-20	Desmophyllum	Sars	1701	-59.7965	-68.9651	16310	444	12.8609	2.29141	5.61265	-0.698534		12.2826	2.22094	5.52768		-0.393446
								11.7044	2.15047	5.44271	-0.0836323
NBP1103-DH120-Dc-49	Desmophyllum	Sars	1701	-59.7965	-68.9651	16775.4	1182.53	10.6836	2.30174	4.64154	3.101		9.90448	2.10798	4.70434		2.8322
								9.12536	1.91422	4.76715	2.56696
